# Supplementary material for: Economic Evaluation of Universal Lynch Syndrome Screening Protocols among Newly Diagnosed Patients with Colorectal Cancer
Source: J Pers Med. 2021 Dec 2;11(12):1284. doi: 10.3390/jpm11121284 (PMC8708954; doi:10.3390/jpm11121284)
Supplement: Supplementary file 1 [file jpm-11-01284-s001.zip]

Archive with 1 entries (1 files):
- jpm-1459767-supplementary.pdf
